# Supplementary material for: Hepatic deletion of p110α and p85α results in insulin resistance despite sustained IRS1-associated phosphatidylinositol kinase activity
Source: F1000Res. 2018 Jun 5;6:1600. Originally published 2017 Aug 30. [Version 2] doi: 10.12688/f1000research.12418.2 (PMC6020741; doi:10.12688/f1000research.12418.2)
Supplement: Raw data for gene and protein expression shown in Figure 1 [file f1000research-6-16404-s0000.tgz]

Archive with 1 entries (1 files):
- b328b4b6-dda1-41b9-bcd9-f8691ff4e864_New_dataset_1_Figure_1.zip
