# Supplementary material for: Hepatic deletion of p110α and p85α results in insulin resistance despite sustained IRS1-associated phosphatidylinositol kinase activity
Source: F1000Res. 2018 Jun 5;6:1600. Originally published 2017 Aug 30. [Version 2] doi: 10.12688/f1000research.12418.2 (PMC6020741; doi:10.12688/f1000research.12418.2)
Supplement: Raw data for body and tissue weights and protein expression shown in Figure 3 [file f1000research-6-16404-s0002.tgz]

Archive with 1 entries (1 files):
- 0096518f-99ed-44f1-984f-9ad5681e4c33_Figure_3.zip
