# Supplementary material for: Hepatic deletion of p110α and p85α results in insulin resistance despite sustained IRS1-associated phosphatidylinositol kinase activity
Source: F1000Res. 2018 Jun 5;6:1600. Originally published 2017 Aug 30. [Version 2] doi: 10.12688/f1000research.12418.2 (PMC6020741; doi:10.12688/f1000research.12418.2)
Supplement: Raw data for metabolic procedures and measurements and gene expression shown in Figure 4 [file f1000research-6-16404-s0003.tgz]

Archive with 1 entries (1 files):
- 746aa5d6-0b29-4cd0-bcc1-c850516e5a5b_New_dataset_4_Figure_4.zip
